# Supplementary material for: Analytical Quality by Design (AQbD) Approach to the Development of In Vitro Release Test for Topical Hydrogel
Source: Pharmaceutics. 2022 Mar 26;14(4):707. doi: 10.3390/pharmaceutics14040707 (PMC9026520; doi:10.3390/pharmaceutics14040707)
Supplement: Supplementary file 1 [file pharmaceutics-14-00707-s001.zip]

Archive with 1 entries (1 files):
- pharmaceutics-1632872-supplementary.pdf
